# Supplementary material for: Characterization and Crystal Structural Analysis of Novel Carvedilol Adipate and Succinate Ethanol-Solvated Salts
Source: Molecules. 2024 Oct 4;29(19):4704. doi: 10.3390/molecules29194704 (PMC11478148; doi:10.3390/molecules29194704)
Supplement: Supplementary file 1 [file molecules-29-04704-s001.zip]

Archive with 1 entries (1 files):
- molecules-3198022-supplementary.pdf
